# Supplementary material for: Behavioural Systems Mapping of Solid Waste Management in Kisumu, Kenya, to Understand the Role of Behaviour in a Health and Sustainability Problem
Source: Behav Sci (Basel). 2025 Jan 26;15(2):133. doi: 10.3390/bs15020133 (PMC11851750; doi:10.3390/bs15020133)
Supplement: Supplementary file 1 [file behavsci-15-00133-s001.zip]

Archive with 3 entries (3 files):
- Supplementary File S1. Interview Guide.pdf
- Supplementary File S2. Draft Behavioural Systems Maps.pdf
- Supplementary File S3. Illustrative Quotes.pdf
